# Supplementary material for: Molecular Cloning of Dynein Heavy Chain and the Effect of Dynein Inhibition on the Testicular Function of Portunus trituberculatus
Source: Animals (Basel). 2021 Dec 17;11(12):3582. doi: 10.3390/ani11123582 (PMC8697902; doi:10.3390/ani11123582)
Supplement: Supplementary file 1 [file animals-11-03582-s001.zip]

Archive with 1 entries (1 files):
- animals-1453464-supplementary.pdf
